# Supplementary material for: A Facile Synthesis of NiFe-Layered Double Hydroxide and Mixed Metal Oxide with Excellent Microwave Absorption Properties
Source: Molecules. 2021 Aug 20;26(16):5046. doi: 10.3390/molecules26165046 (PMC8398574; doi:10.3390/molecules26165046)
Supplement: Supplementary file 1 [file molecules-26-05046-s001.zip]

Archive with 1 entries (1 files):
- molecules-1320169-supplementary.pdf
